# Supplementary material for: ATG7 vs. ATG5: Distinct autophagy pathways shaping TGF-β signaling and endothelial function
Source: PLoS One. 2026 Apr 30;21(4):e0335584. doi: 10.1371/journal.pone.0335584 (PMC13132253; doi:10.1371/journal.pone.0335584)
Supplement: S1 Table — List of 84 TGF-β pathway-associated genes in PCR array. (XLSX) [file pone.0335584.s001.xlsx]

## Sheet: Sheet1
PCR Array Catalog #:		PAHS-035
No.	Unigene	Refseq	Symbol	Description	Gname	RT2 Catalog
1	Hs.470316	NM_001105	ACVR1	Activin A receptor, type I	ACTRI/ACVR1A/ACVRLK2/ALK2/FOP/SKR1/TSRI	PPH01909C
2	Hs.470174	NM_001616	ACVR2A	Activin A receptor, type IIA	ACTRII/ACVR2	PPH01931C
3	Hs.591026	NM_000020	ACVRL1	Activin A receptor type II-like 1	ACVRLK1/ALK-1/ALK1/HHT/HHT2/ORW2/SKR3/TSR-I	PPH01915F
4	Hs.112432	NM_000479	AMH	Anti-Mullerian hormone	MIF/MIS	PPH01902A
5	Hs.659889	NM_020547	AMHR2	Anti-Mullerian hormone receptor, type II	AMHR/MISR2/MISRII/MRII	PPH01906A
6	Hs.533336	NM_012342	BAMBI	BMP and activin membrane-bound inhibitor homolog (Xenopus laevis)	NMA	PPH01947F
7	Hs.654541	NM_199173	BGLAP	Bone gamma-carboxyglutamate (gla) protein	BGP/OC/OCN	PPH01898A
8	Hs.1274	NM_006129	BMP1	Bone morphogenetic protein 1	OI13/PCOLC/PCP/PCP2/TLD	PPH00515B
9	Hs.73853	NM_001200	BMP2	Bone morphogenetic protein 2	BDA2/BMP2A	PPH00549C
10	Hs.387411	NM_001201	BMP3	Bone morphogenetic protein 3	BMP-3A	PPH00513F
11	Hs.68879	NM_130851	BMP4	Bone morphogenetic protein 4	BMP2B/BMP2B1/MCOPS6/OFC11/ZYME	PPH00546A
12	Hs.296648	NM_021073	BMP5	Bone morphogenetic protein 5	-	PPH00509A
13	Hs.285671	NM_001718	BMP6	Bone morphogenetic protein 6	VGR/VGR1	PPH00542F
14	Hs.473163	NM_001719	BMP7	Bone morphogenetic protein 7	OP-1	PPH00527A
15	Hs.660998	NM_133468	BMPER	BMP binding endothelial regulator	CRIM3/CV-2/CV2	PPH09840A
16	Hs.524477	NM_004329	BMPR1A	Bone morphogenetic protein receptor, type IA	10q23del/ACVRLK3/ALK3/CD292/SKR5	PPH01929C
17	Hs.598475	NM_001203	BMPR1B	Bone morphogenetic protein receptor, type IB	ALK-6/ALK6/CDw293	PPH01952C
18	Hs.471119	NM_001204	BMPR2	Bone morphogenetic protein receptor, type II (serine/threonine kinase)	BMPR-II/BMPR3/BMR2/BRK-3/PPH1/T-ALK	PPH00401B
19	Hs.437705	NM_001789	CDC25A	Cell division cycle 25 homolog A (S. pombe)	CDC25A2	PPH00930A
20	Hs.732576	NM_000389	CDKN1A	Cyclin-dependent kinase inhibitor 1A (p21, Cip1)	CAP20/CDKN1/CIP1/MDA-6/P21/SDI1/WAF1/p21CIP1	PPH00211E
21	Hs.72901	NM_004936	CDKN2B	Cyclin-dependent kinase inhibitor 2B (p15, inhibits CDK4)	CDK4I/INK4B/MTS2/P15/TP15/p15INK4b	PPH00206C
22	Hs.248204	NM_005454	CER1	Cerberus 1, cysteine knot superfamily, homolog (Xenopus laevis)	DAND4	PPH01927C
23	Hs.166186	NM_003741	CHRD	Chordin	-	PPH01914F
24	Hs.681002	NM_000088	COL1A1	Collagen, type I, alpha 1	OI4	PPH01299F
25	Hs.489142	NM_000089	COL1A2	Collagen, type I, alpha 2	OI4	PPH01918B
26	Hs.443625	NM_000090	COL3A1	Collagen, type III, alpha 1	EDS4A	PPH00439F
27	Hs.304682	NM_000099	CST3	Cystatin C	ARMD11	PPH01359C
28	Hs.419	NM_004405	DLX2	Distal-less homeobox 2	TES-1/TES1	PPH01943F
29	Hs.76753	NM_000118	ENG	Endoglin	END/HHT1/ORW1	PPH01140G
30	Hs.744090	NM_005241	MECOM	MDS1 and EVI1 complex locus	AML1-EVI-1/EVI1/MDS1/MDS1-EVI1/PRDM3	PPH01934B
31	Hs.709461	NM_004116	FKBP1B	FK506 binding protein 1B, 12.6 kDa	FKBP12.6/FKBP1L/OTK4/PKBP1L/PPIase	PPH01506A
32	Hs.25647	NM_005252	FOS	FBJ murine osteosarcoma viral oncogene homolog	AP-1/C-FOS/p55	PPH00094A
33	Hs.9914	NM_006350	FST	Follistatin	FS	PPH01954E
34	Hs.279463	NM_016204	GDF2	Growth differentiation factor 2	BMP-9/BMP9/HHT5	PPH01933B
35	Hs.86232	NM_020634	GDF3	Growth differentiation factor 3	KFS3/MCOP7/MCOPCB6	PPH01951A
36	Hs.1573	NM_000557	GDF5	Growth differentiation factor 5	BDA1C/BMP14/CDMP1/LAP4/OS5/SYM1B/SYNS2	PPH01912F
37	Hs.492277	NM_001001557	GDF6	Growth differentiation factor 6	BMP13/CDMP2/KFM/KFS/KFS1/KFSL/LCA17/MCOP4/MCOPCB6/SCDO4/SGM1	PPH19164A
38	Hs.447688	NM_182828	GDF7	Growth differentiation factor 7	BMP12	PPH21554B
39	Hs.440438	NM_173849	GSC	Goosecoid homeobox	-	PPH01920A
40	Hs.731417	NM_022740	HIPK2	Homeodomain interacting protein kinase 2	PRO0593	PPH02178C
41	Hs.504609	NM_002165	ID1	Inhibitor of DNA binding 1, dominant negative helix-loop-helix protein	ID/bHLHb24	PPH00317B
42	Hs.726053	NM_002166	ID2	Inhibitor of DNA binding 2, dominant negative helix-loop-helix protein	GIG8/ID2A/ID2H/bHLHb26	PPH00414A
43	Hs.160562	NM_000618	IGF1	Insulin-like growth factor 1 (somatomedin C)	IGF-I/IGF1A/IGFI	PPH00167C
44	Hs.450230	NM_000598	IGFBP3	Insulin-like growth factor binding protein 3	BP-53/IBP3	PPH00281C
45	Hs.654458	NM_000600	IL6	Interleukin 6 (interferon, beta 2)	BSF2/HGF/HSF/IFNB2/IL-6	PPH00560C
46	Hs.407506	NM_002191	INHA	Inhibin, alpha	-	PPH01916A
47	Hs.583348	NM_002192	INHBA	Inhibin, beta A	EDF/FRP	PPH01945C
48	Hs.1735	NM_002193	INHBB	Inhibin, beta B	-	PPH01917B
49	Hs.536663	NM_002213	ITGB5	Integrin, beta 5	-	PPH00634F
50	Hs.654470	NM_000889	ITGB7	Integrin, beta 7	-	PPH00645A
51	Hs.696684	NM_002228	JUN	Jun proto-oncogene	AP-1/AP1/c-Jun	PPH00095A
52	Hs.25292	NM_002229	JUNB	Jun B proto-oncogene	AP-1	PPH00179A
53	Hs.656214	NM_020997	LEFTY1	Left-right determination factor 1	LEFTB/LEFTYB	PPH01932A
54	Hs.619315	NM_000627	LTBP1	Latent transforming growth factor beta binding protein 1	-	PPH14851B
55	Hs.597522	NM_000428	LTBP2	Latent transforming growth factor beta binding protein 2	C14orf141/GLC3D/LTBP3/MSPKA/MSTP031/WMS3	PPH00405A
56	Hs.466766	NM_003573	LTBP4	Latent transforming growth factor beta binding protein 4	ARCL1C/LTBP-4/LTBP4L/LTBP4S	PPH10314F
57	Hs.202453	NM_002467	MYC	V-myc myelocytomatosis viral oncogene homolog (avian)	MRTL/MYCC/bHLHe39/c-Myc	PPH00100B
58	Hs.654502	NM_005380	NBL1	Neuroblastoma, suppression of tumorigenicity 1	D1S1733E/DAN/DAND1/NB/NO3	PPH01946E
59	Hs.370414	NM_018055	NODAL	Nodal homolog (mouse)	HTX5	PPH01944B
60	Hs.248201	NM_005450	NOG	Noggin	SYM1/SYNS1	PPH01926A
61	Hs.268490	NM_000475	NR0B1	Nuclear receptor subfamily 0, group B, member 1	AHC/AHCH/AHX/DAX-1/DAX1/DSS/GTD/HHG/NROB1/SRXY2	PPH01252A
62	Hs.1976	NM_002608	PDGFB	Platelet-derived growth factor beta polypeptide	IBGC5/PDGF-2/PDGF2/SIS/SSV/c-sis	PPH00488F
63	Hs.77274	NM_002658	PLAU	Plasminogen activator, urokinase	ATF/BDPLT5/QPD/UPA/URK/u-PA	PPH00796C
64	Hs.612648	NM_001754	RUNX1	Runt-related transcription factor 1	AML1/AML1-EVI-1/AMLCR1/CBFA2/EVI-1/PEBP2aB	PPH01908A
65	Hs.713079	NM_000602	SERPINE1	Serpin peptidase inhibitor, clade E (nexin, plasminogen activator inhibitor type 1), member 1	PAI/PAI-1/PAI1/PLANH1	PPH00215F
66	Hs.604588	NM_005900	SMAD1	SMAD family member 1	BSP-1/BSP1/JV4-1/JV41/MADH1/MADR1	PPH01174A
67	Hs.705764	NM_005901	SMAD2	SMAD family member 2	JV18/JV18-1/MADH2/MADR2/hMAD-2/hSMAD2	PPH01949F
68	Hs.742270	NM_005902	SMAD3	SMAD family member 3	HSPC193/HsT17436/JV15-2/LDS1C/LDS3/MADH3	PPH01921C
69	Hs.75862	NM_005359	SMAD4	SMAD family member 4	DPC4/JIP/MADH4/MYHRS	PPH00134C
70	Hs.167700	NM_005903	SMAD5	SMAD family member 5	DWFC/JV5-1/MADH5	PPH01940C
71	Hs.189329	NM_020429	SMURF1	SMAD specific E3 ubiquitin protein ligase 1	-	PPH20561A
72	Hs.643910	NM_003107	SOX4	SRY (sex determining region Y)-box 4	EVI16	PPH01950A
73	Hs.743244	NM_007315	STAT1	Signal transducer and activator of transcription 1, 91kDa	CANDF7/ISGF-3/STAT91	PPH00811C
74	Hs.645227	NM_000660	TGFB1	Transforming growth factor, beta 1	CED/DPD1/LAP/TGFB/TGFbeta	PPH00508A
75	Hs.513530	NM_015927	TGFB1I1	Transforming growth factor beta 1 induced transcript 1	ARA55/HIC-5/HIC5/TSC-5	PPH01930A
76	Hs.436383	NM_006022	TSC22D1	TSC22 domain family, member 1	Ptg-2/TGFB1I4/TSC22	PPH01903A
77	Hs.133379	NM_003238	TGFB2	Transforming growth factor, beta 2	LDS4/TGF-beta2	PPH00524B
78	Hs.592317	NM_003239	TGFB3	Transforming growth factor, beta 3	ARVD/ARVD1/RNHF/TGF-beta3	PPH00531F
79	Hs.369397	NM_000358	TGFBI	Transforming growth factor, beta-induced, 68kDa	BIGH3/CDB1/CDG2/CDGG1/CSD/CSD1/CSD2/CSD3/EBMD/LCD1	PPH01904D
80	Hs.494622	NM_004612	TGFBR1	Transforming growth factor, beta receptor 1	AAT5/ACVRLK4/ALK-5/ALK5/LDS1A/LDS2A/MSSE/SKR4/TGFR-1	PPH00237C
81	Hs.82028	NM_003242	TGFBR2	Transforming growth factor, beta receptor II (70/80kDa)	AAT3/FAA3/LDS1B/LDS2B/MFS2/RIIC/TAAD2/TGFR-2/TGFbeta-RII	PPH00339C
82	Hs.735919	NM_003243	TGFBR3	Transforming growth factor, beta receptor III	BGCAN/betaglycan	PPH00399E
83	Hs.592796	NM_004257	TGFBRAP1	Transforming growth factor, beta receptor associated protein 1	RP11-332H14.1/TRAP-1/TRAP1	PPH21352A
84	Hs.373550	NM_003244	TGIF1	TGFB-induced factor homeobox 1	HPE4/TGIF	PPH01953F
